# Supplementary material for: Genetic Analysis of an F2 Population Derived from the Cotton Landrace Hopi Identified Novel Loci for Boll Glanding
Source: Int J Mol Sci. 2024 Jun 27;25(13):7080. doi: 10.3390/ijms25137080 (PMC11241279; doi:10.3390/ijms25137080)
Supplement: Supplementary file 1 [file ijms-25-07080-s001.zip]

Archive with 4 entries (2 files):
- ijms-3047578-supplementary/
- ijms-3047578-supplementary/Supplementary files/
- ijms-3047578-supplementary/Supplementary files/S1 Figure.pptx
- ijms-3047578-supplementary/Supplementary files/Supplementary Table.xlsx
