# Supplementary material for: Genetic Analysis of an F2 Population Derived from the Cotton Landrace Hopi Identified Novel Loci for Boll Glanding
Source: Int J Mol Sci. 2024 Jun 27;25(13):7080. doi: 10.3390/ijms25137080 (PMC11241279; doi:10.3390/ijms25137080)
Supplement: Supplementary file 1 [file ijms-25-07080-s001.zip › ijms-3047578-supplementary/Supplementary files/Supplementary Table.xlsx]

## Sheet: Table S1
Table S1 Representative genome coverage of the genetic map based on the reference genome TM-1 CRIv1
Chromosome	Size (cM)	start site (bp)	end site (bp)	Genome coverage (bp)	Total length of G. hirsutum genome (bp)	% of genome coverage
A01	176.72	3356846	110663599	107306753	115951030	92.5449
A02	255.54	101344	104810468	104709124	105672547	99.0883
A03	160.23	879845	103925414	103045569	110122549	93.5735
A04	74.05	260848	72294853	72034005	84627626	85.1188
A05	141.13	13779482	103893240	90113758	108863339	82.777
A06	102.1	4911302	123495018	118583716	126108316	94.0332
A07	159.9	14610900	95025839	80414939	96727820	83.1353
A08	222.28	4235646	122758925	118523279	125568199	94.3896
A09	158.45	4906276	75015254	70108978	83560072	83.9025
A10	198.1	7972543	113480237	105507694	114913432	91.8149
A11	268.98	583840	117047911	116464071	119360914	97.573
A12	141.03	2375062	96764365	94389303	105775796	89.2353
A13	147.4	4597911	108522957	103925046	108606954	95.6891
Total	2205.91			1285126235	1405858594	91.4122
Chromosome	Size (cM)	start site (bp)	end site (bp)	Genome coverage (bp)	Total length of G. hirsutum genome (bp)	% of genome coverage
D01	122.01	6829497	64315017	57485520	64531584	89.0812
D02	256.98	133046	66879012	66745966	71136581	93.8279
D03	176.97	1182734	53621635	52438901	53683183	97.6822
D04	181.94	291348	53465900	53174552	56270632	94.4979
D05	103.391	907408	54795094	53887686	64114420	84.0492
D06	152.97	6716084	64289241	57573157	66011140	87.2173
D07	164.39	1210051	53694785	52484734	58837282	89.2032
D08	92.52	2777429	63751850	60974421	68676610	88.7848
D09	130.6	2142013	49717597	47575584	52558513	90.5193
D10	89.11	1025951	61494399	60468448	65683246	92.0607
D11	134.94	5555078	71883926	66328848	72546720	91.4291
D12	132.14	1439091	57932905	56493814	62677315	90.1344
D13	183.36	176516	62624450	62447934	63922515	97.6932
Total	1921.32			748079565	820649741	91.157

## Sheet: Table S2
Table S2. Sequence codes for the candidate genes bHLH1, MYB2 and ZF1 along with accession number and descriptor.
Genotype	Database Entry (NCBI Accession Number)	Description	Website
TM-1	OQ417761	Gossypium hirsutum bHLH1 (bHLH1) mRNA, complete cds	https://www.ncbi.nlm.nih.gov/nuccore/OQ417761.1/
Hopi	OQ417762	Gossypium hirsutum bHLH1 (bHLH1) mRNA, complete cds	https://www.ncbi.nlm.nih.gov/nuccore/OQ417762
TM-2	OQ417763	Gossypium hirsutum MYB2 (MYB2) mRNA, complete cds	https://www.ncbi.nlm.nih.gov/nuccore/OQ417763
Hopi	OQ417764	Gossypium hirsutum MYB2 (MYB2) mRNA, complete cds	https://www.ncbi.nlm.nih.gov/nuccore/OQ417764
TM-3	OQ417765	Gossypium hirsutum ZF1-like (ZF1) mRNA, complete sequence	https://www.ncbi.nlm.nih.gov/nuccore/OQ417765
Hopi	OQ417766	Gossypium hirsutum ZF1-like (ZF1) mRNA, complete sequence	https://www.ncbi.nlm.nih.gov/nuccore/OQ417766

## Sheet: Table S3
Table S3 List of primers used to conform the hybridity of F1s derived from cross between landrace Hopi and inbred TM-1
SSR_ID	forward primer	reverse primer	chromsome	start	end	size
NAU2277	GAACTAGCCACATGATGCAC	TTGTTGAGGCATTAGTTTGC	D03	354378	354501	124 bp
JESPR0230	GGGACTAAAGAAGTAATTATGCC	GAAACCCTTGGCCATGAG	D04	41027467	41027791	325 bp
TMB0083	AACCCCAAGGATTTTTCACC	CACCCAAACAATCACTTCCA	D12	57022747	57022953	207 bp
JESPR0300	CGCATCACAAACCAAACAC	CGGAAAATGATGATGATGAAGAAG	D12	63328008	63328216	209 bp

## Sheet: Table S4
Table S4 List of primers used to perform RT-qPCR of the tissue samples from TM-1 and Hopi
genes	geneID	forward primer	reverse primer	start	end	amplicon size
bHLH1	Gh_A11G021900	CGGAAATATCATCGGGATCG	CGCCATCGACACTTAAACTC	1819138	1819349	212
bHLH2	Gh_D11G355800	GGAGAATTTCGAGCTCTACC	GTTAATTCTCTCTCTCCGCC	69268358	69268583	226
bHLH3	Gh_D11G356400	TCGCGTTGTGGTTAAGCTTC	CTATTGGCCGCCAACATATC	69374912	69375094	183
bHLH4	Gh_D11G356600	CATTCATCTTTCGTCTCCGG	GAATGGCCCTTAGATACTCC	69382725	69382956	232
MYB1	Gh_D11G348400	AGATTTTCCATCGCCAGCAG	CAACTGCTACAATGGTGGTG	68278066	68278276	211
MYB2	Gh_D11G354900	TCTTTGGGACGGCGTTTTTG	GGAGCTTATGCCTCTTTCAC	69165337	69165611	275
MYB3	Gh_D11G353900	GACAACGTTGGAACCAAGAC	CCACGTTTAACAGAAGGTCG	69041910	69042124	215
MYB4	Gh_D11G352000	GTTAAAAAAGGGCCGTGGAC	GCCAAGAACTGCATGAAGGT	68831775	68831999	225
NADP2	Gh_D11G349800	GCAAGGCTTGGTGTTCTTAG	GGCTTTGCACAAATAGGATG	68570483	68570633	151
NADP1	Gh_D11G350500	CGGTGTAGTCTACCACAATC	GGTTGTACTGGAAAAATGGG	68696638	68696851	214
ROSS	Gh_A11G018700	ACTTTCTCTCGGTTGGTCTG	GTGGGAAATACTTTGCGGAC	1588646	1588801	156
ZF1	Gh_A11G021500	CATTGATCAGGTTGAGCTTC	CTGCTTTAGGTGTGCACATG	1789337	1789579	243
ZF2	Gh_A11G022300	CGGGTAGTAATTCCCGTAAC	GTTTCTCAGCGGTTCTCTTC	1859436	1859651	216+KK2:Q14
MYB	Gh_D11G348400_+intron	TGGATCCAGCTGGTTAAACC	CAACTGCTACAATGGTGGTG	68277717	68278276	560	this primer was used to conform cDNA synthesized from the mRNA
Primers used for paralog genes
gene name	geneID	Forward primer	reverse primer	start	end	length
bHLH1	Gohir.D11G022100	ACCTAAAGCTGATGACCAAC	CATTCAGTAGCAGTGAGATC	1941720	1941863	144
bHLH2	Gohir.A11G306700	GACAACTTGCCATCGGAAAC	GGTAAAAGATCGGATCGGTC	111123084	111123199	116
bHLH3	Gohir.A11G307400	GTTCAGATGGTGGGAGCATTG	CTCGAATCCAGCTCAATCGAC	111267888	111268052	165
MYB1	Gohir.A11G300300	ACTGGTTGAGTTGCTGCATG	GGCATGTGATAATGGCAAGG	110023318	110023484	167
MYB2	Gohir.A11G305900	TGACCATTTGGTGATGACCC	CCTTTCTCCCCATTCGTATC	111006045	111006199	155
MYB3	Gohir.A11G304900	GACAACGTTGGAACCAAGAC	GTCCTTCGCCTTCTTTGTTG	110913347	110913464	118
MYB4	Gohir.A11G303300	CACGCATATGAGGAAGAAGC	GTAACTGTGGCAAGCTAGCT	110661325	110661425	101
NADP	Gohir.A11G301700	TCCAATCGACGTAGACAAGC	CCTTAAGGCCTCATCCAACA	110416145	110416283	139
NADP1	Gohir.D11G019100	GAACCGAACTGAGTGAACTC	GAGATTGGTGATTCCAGCAC	1734914	1735038	125
ZF1	Gohir.D11G021700	TCCGAATCAGATTCGGCATC	CAACATCGTCATATGCCGCA	1911322	1911478	157
ZF2	Gohir.D11G022500	ACCCAGGAAAAGGAAGAGAG	CAGTAGGTTTCTCAGCGGTT	1987842	1987945	104
